# Supplementary material for: Increased n-6 Polyunsaturated Fatty Acids Indicate Pro- and Anti-Inflammatory Lipid Modifications in Synovial Membranes with Rheumatoid Arthritis
Source: Inflammation. 2023 May 4;46(4):1396–413. doi: 10.1007/s10753-023-01816-3 (PMC10359413; doi:10.1007/s10753-023-01816-3)
Supplement: Supplementary file 5 — Supplementary Material S1. Random Forest analysis code in Python as an annotated Jupyter notebook (Mustonen_et_al_RF_analysis.ipynb) together with the fatty acid level Z-scores for synovial membranes (Synovial_withZscores.xlsx) provided as a single.zip archive (Mustonen_et_al_RF_analysis.zip). (ZIP 228 KB) [file 10753_2023_1816_MOESM5_ESM.zip › Mustonen_et_al_RF_analysis.ipynb]

# %% [markdown]
## Feature importance score with individual FAs (Fig. 3B, average score of 100 runs)

# %% [code]
# Data loading

import numpy as np # linear algebra
import pandas as pd # data processing, CSV file I/O (e.g. pd.read_csv)
import matplotlib.pyplot as plt # data visualization
import seaborn as sns # statistical data visualization
%matplotlib inline

import warnings

warnings.filterwarnings('ignore')

# Import data specifying that first row is column names (header)
FAZscores = './input/Synovial_withZscores.csv'

df = pd.read_csv(FAZscores,sep=';', header=0)

# view dimensions of dataset

print(df.shape)

# create a classifier model with all feature variables, and estimate the "importance" of each variable in the final classification
X = df.drop(['Diagnosis','no'], axis=1)
y = df['Diagnosis']


# We loop the following 100 times and compute the average accuracy score and confusion matric, to get rid of sampling variability
n_repeats = 1000
features_scores=[0,0,0,0,0,0,0,0,0,0,0,0,0,0,0,0,0,0,0,0,0,0,0,0,0,0,0,0,0,0,0,0,0,0,0,0,0,0,0,0,0,0,0,0]
cm = [[0,0],[0,0]]
accuracyscore = 0

for k in range(1,n_repeats+1):


    # Splitting in training and testing datasets
    from sklearn.model_selection import train_test_split
    X_train, X_test, y_train, y_test = train_test_split(X, y, stratify=y, test_size = 0.2, shuffle=True, random_state = None)


    # create the classifier with n_estimators = 100
    from sklearn.ensemble import RandomForestClassifier
    clf = RandomForestClassifier(n_estimators=100, criterion='entropy', max_depth=10, min_samples_split=2, min_samples_leaf=1, min_weight_fraction_leaf=0.0, max_features=8, max_leaf_nodes=None, min_impurity_decrease=0.0, bootstrap=True, oob_score=False, n_jobs=-1, random_state=None, verbose=0, warm_start=False, class_weight=None)

    # fit the model to the training set
    clf.fit(X_train, y_train)
    # Compute the feature scores and sum them to thtte existing scores
    features_scores = features_scores+clf.feature_importances_
    
    # Predict the Test set results
    y_pred = clf.predict(X_test)


    from sklearn.metrics import confusion_matrix
    from sklearn.metrics import accuracy_score
    cm = cm + confusion_matrix(y_test, y_pred)
    accuracyscore = accuracyscore + accuracy_score(y_test, y_pred)

    
    
# normalize the  results to the number of repeats:
features_scores = np.divide(features_scores,n_repeats)
cm = np.divide(cm,n_repeats)
accuracyscore = np.divide(accuracyscore,n_repeats)
    
    
# display the feature scores and visualize them
feature_scores = pd.Series(features_scores, index=X_train.columns).sort_values(ascending=False)
plt.figure(figsize=(15, 15))
sns.barplot(x=feature_scores, y=feature_scores.index)
# Add labels to the graph
plt.xlabel('Feature Importance Score')
plt.ylabel('Features')
# Add title to the graph
plt.title("Visualizing Important Features")
# Visualize the graph
plt.show()

# print mean accuracy score and confusion matrix
print('Model accuracy score with 100 decision-trees : {0:0.4f}'. format(accuracyscore))

# confusion matrix (errorS)
print('Confusion matrix\n\n', cm)


# %% [markdown]
## RF analysis and feature importance score with one single FAs per FA group (Fig. 3A, average score of 100 runs)
For this analysis, data enrichment is performed by randomly selecting one FA per group, repeating the procedure 1000 times to generate a 1000-fold enriched dataset on which the RF analysis is performed (enriched dataset first split in training and testing, then feature importance score evaluated on training data). The same analysis is repeated 100 times using different sampling of groups and one random forest each time, leading to average importance scores. 

# %% [code]
# Create the groups

y0 = df['Diagnosis']
Xgroup1 = df.drop(['no','Diagnosis','Zf140','Zf141n5','Zf150iso','Zf150anteiso','Zf150','Zf160DMA','Zf160','Zf161n9','Zf161n7','Zf170iso','Zf170anteiso','Zf170','Zf171n8','Zf180DMA','Zf180','Zf181n9','Zf181n7','Zf181n5','Zf182n6','Zf183n3','Zf200','Zf201n9','Zf203n6','Zf204n6','Zf205n3','Zf221n7','Zf224n6','Zf225n3','Zf226n3','ZSUMSAT','ZSUMMUFA','ZSUMPUFA','ZSUMn6PUFA','ZSUMn3PUFA','ZSUMDMA','ZUNSATSAT','Zn3n6'], axis=1)
Xgroup2 = df.drop(['no','Diagnosis','Zf140','Zf141n5','Zf150iso','Zf150anteiso','Zf150','Zf160DMA','Zf160','Zf161n9','Zf161n7','Zf161n5','Zf170iso','Zf170anteiso','Zf170','Zf171n8','Zf181n9','Zf181n7','Zf181n5','Zf183n6','Zf183n3','Zf201n9','Zf220','Zf2221n11','Zf221n9','Zf240','Zf241n9','ZSUMSAT','ZSUMMUFA','ZUNSATSAT','Zn3n6'], axis=1)
Xgroup3 = df.drop(['no','Diagnosis','Zf140','Zf150iso','Zf150anteiso','Zf150','Zf160DMA','Zf160','Zf161n5','Zf170iso','Zf170anteiso','Zf170','Zf180DMA','Zf180','Zf181n5','Zf182n6','Zf183n6','Zf200','Zf201n9','Zf203n6','Zf204n6','Zf205n3','Zf220','Zf2221n11','Zf221n9','Zf221n7','Zf224n6','Zf225n3','Zf240','Zf226n3','Zf241n9','ZSUMSAT','ZSUMPUFA','ZSUMn6PUFA','ZSUMn3PUFA','ZSUMDMA','Zn3n6'], axis=1)
Xgroup4 = df.drop(['no','Diagnosis','Zf141n5','Zf161n9','Zf161n7','Zf161n5','Zf170iso','Zf170anteiso','Zf170','Zf171n8','Zf180DMA','Zf180','Zf181n9','Zf181n7','Zf181n5','Zf182n6','Zf183n6','Zf183n3','Zf200','Zf201n9','Zf203n6','Zf204n6','Zf205n3','Zf220','Zf2221n11','Zf221n9','Zf221n7','Zf224n6','Zf225n3','Zf240','Zf226n3','Zf241n9','ZSUMMUFA','ZSUMPUFA','ZSUMn6PUFA','ZSUMn3PUFA','ZSUMDMA','ZUNSATSAT','Zn3n6'], axis=1)
Xgroup5 = df.drop(['no','Diagnosis','Zf140','Zf141n5','Zf150iso','Zf150anteiso','Zf150','Zf160DMA','Zf160','Zf161n9','Zf161n7','Zf161n5','Zf171n8','Zf180DMA','Zf180','Zf181n9','Zf181n7','Zf182n6','Zf183n6','Zf183n3','Zf200','Zf203n6','Zf204n6','Zf205n3','Zf220','Zf2221n11','Zf221n9','Zf221n7','Zf224n6','Zf225n3','Zf240','Zf226n3','Zf241n9','ZSUMSAT','ZSUMMUFA','ZSUMPUFA','ZSUMn6PUFA','ZSUMn3PUFA','ZSUMDMA','ZUNSATSAT'], axis=1)


# %% [code]
n_repeats = 100

import numpy as np # linear algebra
import pandas as pd # data processing, CSV file I/O (e.g. pd.read_csv)
import matplotlib.pyplot as plt # data visualization
import seaborn as sns # statistical data visualization
%matplotlib inline
# Input data files are available in the "../input/" directory.
# For example, running this (by clicking run or pressing Shift+Enter) will list all files under the input directory
import os
for dirname, _, filenames in os.walk('./input'):
    for filename in filenames:
        print(os.path.join(dirname, filename))
import warnings
warnings.filterwarnings('ignore')

# Import data specifying that first row is column names (header)
FAZscores = './input/Synovial_withZscores.csv'
df = pd.read_csv(FAZscores,sep=';', header=0)

#y0 = df.drop(['Name','Zf140iso','Zf140','Zf141n5','Zf150iso','Zf150anteiso','Zf150','Zf160iso','Zf160','Zf161n9','Zf161n7','Zf161n5','Zf170iso','Zf170anteiso','Zf170','Zf171n8','Zf180iso','Zf180','Zf181n9','Zf181n7','Zf181n5','Zf190iso','Zf182n6','Zf190','Zf191n10','Zf191n8','Zf183n3','Zf182c9t11','Zf200','Zf201n11','Zf201n9','Zf201n7','Zf202n6','Zf203n6','Zf204n6','Zf203n3','Zf205n3','Zf220','Zf221n9','Zf225n3','Zf240','Zf226n3plusartef','Zf241n9','ZSUMSAT','ZSUMMUFA','ZSUMPUFA','ZSUMn6PUFA','ZSUMn3PUFA','ZUNSATSAT','Zn3n6','Zn3n6ilmanDHA','ZTACL','ZD9DI','ZDBI','ZProdpren6','ZProdpren3','Zdelta5n6'], axis=1)
y0 = df['Diagnosis']
Xgroup1 = df.drop(['no','Diagnosis','Zf140','Zf141n5','Zf150iso','Zf150anteiso','Zf150','Zf160DMA','Zf160','Zf161n9','Zf161n7','Zf170iso','Zf170anteiso','Zf170','Zf171n8','Zf180DMA','Zf180','Zf181n9','Zf181n7','Zf181n5','Zf182n6','Zf183n3','Zf200','Zf201n9','Zf203n6','Zf204n6','Zf205n3','Zf221n7','Zf224n6','Zf225n3','Zf226n3','ZSUMSAT','ZSUMMUFA','ZSUMPUFA','ZSUMn6PUFA','ZSUMn3PUFA','ZSUMDMA','ZUNSATSAT','Zn3n6'], axis=1)
Xgroup2 = df.drop(['no','Diagnosis','Zf140','Zf141n5','Zf150iso','Zf150anteiso','Zf150','Zf160DMA','Zf160','Zf161n9','Zf161n7','Zf161n5','Zf170iso','Zf170anteiso','Zf170','Zf171n8','Zf181n9','Zf181n7','Zf181n5','Zf183n6','Zf183n3','Zf201n9','Zf220','Zf2221n11','Zf221n9','Zf240','Zf241n9','ZSUMSAT','ZSUMMUFA','ZUNSATSAT','Zn3n6'], axis=1)
Xgroup3 = df.drop(['no','Diagnosis','Zf140','Zf150iso','Zf150anteiso','Zf150','Zf160DMA','Zf160','Zf161n5','Zf170iso','Zf170anteiso','Zf170','Zf180DMA','Zf180','Zf181n5','Zf182n6','Zf183n6','Zf200','Zf201n9','Zf203n6','Zf204n6','Zf205n3','Zf220','Zf2221n11','Zf221n9','Zf221n7','Zf224n6','Zf225n3','Zf240','Zf226n3','Zf241n9','ZSUMSAT','ZSUMPUFA','ZSUMn6PUFA','ZSUMn3PUFA','ZSUMDMA','Zn3n6'], axis=1)
Xgroup4 = df.drop(['no','Diagnosis','Zf141n5','Zf161n9','Zf161n7','Zf161n5','Zf170iso','Zf170anteiso','Zf170','Zf171n8','Zf180DMA','Zf180','Zf181n9','Zf181n7','Zf181n5','Zf182n6','Zf183n6','Zf183n3','Zf200','Zf201n9','Zf203n6','Zf204n6','Zf205n3','Zf220','Zf2221n11','Zf221n9','Zf221n7','Zf224n6','Zf225n3','Zf240','Zf226n3','Zf241n9','ZSUMMUFA','ZSUMPUFA','ZSUMn6PUFA','ZSUMn3PUFA','ZSUMDMA','ZUNSATSAT','Zn3n6'], axis=1)
Xgroup5 = df.drop(['no','Diagnosis','Zf140','Zf141n5','Zf150iso','Zf150anteiso','Zf150','Zf160DMA','Zf160','Zf161n9','Zf161n7','Zf161n5','Zf171n8','Zf180DMA','Zf180','Zf181n9','Zf181n7','Zf182n6','Zf183n6','Zf183n3','Zf200','Zf203n6','Zf204n6','Zf205n3','Zf220','Zf2221n11','Zf221n9','Zf221n7','Zf224n6','Zf225n3','Zf240','Zf226n3','Zf241n9','ZSUMSAT','ZSUMMUFA','ZSUMPUFA','ZSUMn6PUFA','ZSUMn3PUFA','ZSUMDMA','ZUNSATSAT'], axis=1)

features_scores=[0,0,0,0,0]
cm = [[0,0],[0,0]]
accuracyscore = 0

for k in range(1,n_repeats+1):
    # we pick a number of sampling we will do to construct the augmented dataset
    n_aug=1000
    # then we loop n_aug times the following: first we sample each group once and append columns in "groupXX" attributes, and then we repeat and append in the "lines" direction
    column_names = ["group1", "group2", "group3","group4", "group5"]
    X = pd.DataFrame(columns = column_names)
    column_names_y = ["Diagnosis"]
    #y = pd.DataFrame(columns = column_names_y)
    y = y0
    for k in range(1,n_aug+1):
        Xtemp=Xgroup1.sample(axis='columns')
        Xtemp=Xtemp.join(Xgroup2.sample(axis='columns'))
        Xtemp=Xtemp.join(Xgroup3.sample(axis='columns'))
        Xtemp=Xtemp.join(Xgroup4.sample(axis='columns'))
        Xtemp=Xtemp.join(Xgroup5.sample(axis='columns'))
        Xtemp.columns = X.columns
        X=X.append(Xtemp,ignore_index = True)
        del Xtemp
    for k in range(1,n_aug):
        y=y.append(y0,ignore_index = True)
    from sklearn.model_selection import train_test_split
    X_train, X_test, y_train, y_test = train_test_split(X, y, test_size = 0.2, shuffle=True, random_state = None)
    # create the classifier with n_estimators = 100
    from sklearn.ensemble import RandomForestClassifier
    
    # create an instance of the classifier
    clf = RandomForestClassifier(n_estimators=100, criterion='entropy', max_depth=16, min_samples_split=2, min_samples_leaf=1, min_weight_fraction_leaf=0.0, max_features=5, max_leaf_nodes=None, min_impurity_decrease=0.0, bootstrap=True, oob_score=False, n_jobs=-1, random_state=None, verbose=0, warm_start=False, class_weight=None)

    # fit the model to the training set
    clf.fit(X_train, y_train)
    # Compute the feature scores and sum them to thtte existing scores
    features_scores = features_scores+clf.feature_importances_
    
    # Predict the Test set results and compute accuracy and confusion matrix
    y_pred = clf.predict(X_test)    
    from sklearn.metrics import confusion_matrix
    from sklearn.metrics import accuracy_score
    cm = cm + confusion_matrix(y_test, y_pred)
    accuracyscore = accuracyscore + accuracy_score(y_test, y_pred)

    
    
# normalize the  results to the number of repeats:
features_scores = np.divide(features_scores,n_repeats)
cm = np.divide(cm,n_repeats)
accuracyscore = np.divide(accuracyscore,n_repeats)
    
    
# display the feature scores and visualize them
feature_scores = pd.Series(features_scores, index=X_train.columns).sort_values(ascending=False)
plt.figure(figsize=(15, 15))
sns.barplot(x=feature_scores, y=feature_scores.index)
# Add labels to the graph
plt.xlabel('Feature Importance Score')
plt.ylabel('Features')
# Add title to the graph
plt.title("Visualizing Important Features")
# Visualize the graph
plt.show()

# print mean accuracy score and confusion matrix
print('Model accuracy score with 100 decision-trees : {0:0.4f}'. format(accuracyscore))

# confusion matrix (errorS)
print('Confusion matrix\n\n', cm)


# %% [code]
