# Supplementary material for: Increased n-6 Polyunsaturated Fatty Acids Indicate Pro- and Anti-Inflammatory Lipid Modifications in Synovial Membranes with Rheumatoid Arthritis
Source: Inflammation. 2023 May 4;46(4):1396–413. doi: 10.1007/s10753-023-01816-3 (PMC10359413; doi:10.1007/s10753-023-01816-3)
Supplement: Supplementary file 5 — Supplementary Material S1. Random Forest analysis code in Python as an annotated Jupyter notebook (Mustonen_et_al_RF_analysis.ipynb) together with the fatty acid level Z-scores for synovial membranes (Synovial_withZscores.xlsx) provided as a single.zip archive (Mustonen_et_al_RF_analysis.zip). (ZIP 228 KB) [file 10753_2023_1816_MOESM5_ESM.zip › readme.txt]

Requires the following packages: 

numpy 
pandas
matplotlib
seaborn
